# Supplementary material for: Hellbender Genome Sequences Shed Light on Genomic Expansion at the Base of Crown Salamanders
Source: Genome Biol Evol. 2014 Jun 23;6(7):1818–29. doi: 10.1093/gbe/evu143 (PMC4122941; doi:10.1093/gbe/evu143)
Supplement: Supplementary Data [file supp_evu143_AdditionalFile1.xlsx]

## Sheet: Sheet1
	Cryptobrachus alleganiensis		Aneides flavipunctatus		Batrachoseps nigriventris		Bolitoglossa occidentalis		Bolitoglossa rostrata		Desmognathus ochrophaeus		Eurycea tynerensis
LTR/Gypsy	14.1264	LTR/Gypsy	20.4	LTR/Gypsy	11.18	LTR/Gypsy	14.41	LTR/Gypsy	11.66	LTR/Gypsy	20.02	LTR/Gypsy	7.01
LINE/L1	9.21335	LINE/L2	7.15	LINE/L2	8.68	LTR/ERV1	11.04	LTR/ERV1	11.31	LINE/L2	7.03	LINE/L2	6.24
LINE/L2	8.38895	LTR/DIRS	5.69	LTR/DIRS	5.36	LTR/DIRS	3.78	LTR/DIRS	2.79	LTR/DIRS	4.91	DNA/Harbinger	2.15
LTR/DIRS	6.81367	LTR/ERV1	3.02	LTR/ERV1	2.99	LINE/L2	1.88	LINE/L2	1.69	LINE/L1	2.3	LTR/DIRS	2.04
LINE/Penelope	3.94843	DNA/Harbinger	2.96	DNA/MuDR	1.98	RC/Helitron	0.67	RC/Helitron	1.31	LTR/ERV1	1.73	LINE/L1	1.45
DNA/hAT	1.54858	LINE/L1	1.87	LINE/L1	1.73	LTR/Ngaro	0.46	LTR/Ngaro	0.63	DNA/Harbinger	1.33	RC/Helitron	1.29
DNA/Helitron	0.944922	RC/Helitron	1.3	RC/Helitron	1.36	LTR/ERVL	0.36	DNA/Harbinger	0.31	DNA/P	0.42	SINE	0.82
LTR/ERV1	0.641171	DNA/Maverick	0.91	DNA/TcMar	1.3	DNA/Maverick	0.15	LTR/ERVL	0.3	SINE	0.4	DNA/hAT	0.62
LINE/CR1	0.558564	LINE/RTE	0.76	SINE	1.13	LINE/R1	0.15	SINE	0.06	LTR/ERVL	0.35	LINE/Penelope	0.61
DNA/Harbinger	0.50918	SINE	0.64	LINE/RTE	0.75	LTR/Copia	0.11	LINE/RTE	0.04	LTR/Copia	0.33	DNA/TcMar	0.58
DNA/Maverick	0.489668	DNA/hAT	0.62	DNA/Harbinger	0.68	LINE/L1	0.08	LTR/Copia	0.02	LINE/RTE	0.21	LTR/ERV1	0.52
LTR/Ngaro	0.31584	LINE/Penelope	0.51	DNA/hAT	0.6	SINE	0.07	LTR/ERV3	0.02	DNA/Maverick	0.16	DNA/Maverick	0.43
DNA/TcMar	0.260594	DNA/TcMar	0.48	DNA/Maverick	0.4	DNA/Harbinger	0.04	LINE/L1	0.01	LINE/Penelope	0.13	LTR/Ngaro	0.4
LINE/RTE	0.246297	LTR/Bhikhari	0.47	DNA/En-Spm	0.35	DNA/TcMar	0.04			DNA/hAT	0.11	LINE/RTE	0.39
LTR/Foamy	0.148633	LTR/Ngaro	0.19	DNA/PiggyBac	0.35	LTR/ERV3	0.04			RC/Helitron	0.05	LTR/Foamy	0.18
DNA/Novosib	0.125415	LTR/ERVL	0.14	LINE/R1	0.21	LINE/RTE	0.01			DNA/En-Spm	0.02	LTR/Copia	0.14
DNA/Sola	0.070972	DNA/Sola	0.09	LINE/Penelope	0.18					LINE/Jockey	0.02	DNA/Crypton	0.11
DNA/Academ	0.068152	LTR/Foamy	0.09	LTR/Foamy	0.04					LTR/Ngaro	0.02	LTR/ERVL	0.07
DNA/PiggyBac	0.05841	LTR/Copia	0.04	LTR/Ngaro	0.03							DNA/En-Spm	0.03
DNA/EnSpm	0.045503	LINE/Jockey	0.03
LTR/ERVL	0.039155	LTR/ERVK	0.03
LINE/R2	0.026407	LINE/I	0.01
DNA/P	0.02505	LINE/R1	0.01
LINE/Jockey	0.014336
DNA/AP	0.009886
LTR/Copia	0.003688
LINE/Dong-R4	0.003596
LINE/RandI	0.001231
DNA/Polinton	0.001051
LTR/BEL	0.001011
### TE superfamilies are ranked by their relative abundance in each salamander genome. The relative abundance of each TE superfamily is indicated as a percentage.
