# Supplementary material for: Hellbender Genome Sequences Shed Light on Genomic Expansion at the Base of Crown Salamanders
Source: Genome Biol Evol. 2014 Jun 23;6(7):1818–29. doi: 10.1093/gbe/evu143 (PMC4122941; doi:10.1093/gbe/evu143)
Supplement: Supplementary Data [file supp_evu143_AdditionalFile2.xlsx]

## Sheet: Sheet1
Accession number	Number of basepairs (Mb)	Sequencing coverage	LTR cotent (%)	DNA loss rate (bp lost per substitution)
SRR000445	30.4	0.0101	3.01	0.0671192
SRR000522	36.8	0.012	2.78	0.0525349
SRR000549	27.9	0.0093	3.03	0.0827628
SRR000554	35.5	0.0118	2.99	0.0776131
SRR000564	33.9	0.0113	2.36	0.0550359
Whole human genome	~3000	1	8.3	0.08
